# Supplementary material for: Evolution and expression of the phosphodiesterase 6 genes unveils vertebrate novelty to control photosensitivity
Source: BMC Evol Biol. 2016 Jun 13;16:124. doi: 10.1186/s12862-016-0695-z (PMC4906994; doi:10.1186/s12862-016-0695-z)
Supplement: Additional file 2: — Tables containing sequence identifiers, genomic locations and sequence names. The tables include information for genes used in the phylogenetic analyses, both from the PDE6 subunit gene families and the identified neighbouring gene families. Each family has its own sheet in the excel file. (XLSX 58 kb) [file 12862_2016_695_MOESM2_ESM.xlsx]

## Sheet: PDE6 Catalytic
PDE6 catalyric subunit genes
Species	Associated Gene Name	Ensembl Gene ID	Ensembl Transcript ID	Chromosome Name	Gene Start (bp)	Gene End (bp)	Name in three	comment
Human	PDE6C	ENSG00000095464	ENST00000371447	10	95372345	95425767	Hsa.10.PDE6C
	PDE6A	ENSG00000132915	ENST00000255266	5	149237519	149324356	Hsa.5.PDE6A
	PDE6B	ENSG00000133256	ENST00000496514	4	619373	664571	Hsa.4.PDE6B
	PDE5A	ENSG00000138735	ENST00000354960	4	120415550	120550146	Hsa.4.PDE5A	outgroup
	PDE11A	ENSG00000128655	ENST00000286063	2	178492797	178973066	Hsa.2.PDE11A	outgroup
Mouse	Pde6a	ENSMUSG00000024575	ENSMUST00000025468	18	61220482	61289924	Mmu.18
	Pde6c	ENSMUSG00000024992	ENSMUST00000025956	19	38132781	38183947	Mmu.19
	Pde6b	ENSMUSG00000029491	ENSMUST00000031456	5	108388391	108432397	Mmu.5
Opossum	PDE6C	ENSMODG00000005884	ENSMODT00000007430	1	77677282	77766139	Mdo.1_1
	PDE6B	ENSMODG00000005968	ENSMODT00000007526	5	239699931	239791628	Mdo.5
	PDE6A	ENSMODG00000009879	ENSMODT00000012596	1	342619553	342726241	Mdo.1_2
Chicken	PDE6C	ENSGALG00000006626	ENSGALT00000010702	6	21453054	21481667	Gga.6
	Q802E5_CHICK	ENSGALG00000015373	ENSGALT00000032798	Z	52371542	52393378	Gga.Z
Green anole lizard	PDE6B	ENSACAG00000000577	ENSACAT00000001180	GL343201.1	783524	838060	Aca.scGL343201.1
	PDE6C	ENSACAG00000007069	ENSACAT00000007272	GL343219.1	1838622	1902781	Aca.scGL343219.1
Western clawed frog	pde6c	ENSXETG00000003730	ENSXETT00000008075	GL172907.1	467104	496975	Xtr.scGL172907.1	Manually curated
	pde6a	ENSXETG00000012709	ENSXETT00000027796	GL172866.1	676	20759	Xtr.scGL172866.1
	pde6b	ENSXETG00000018012	ENSXETT00000039066	GL172787.1	1139239	1164512	Xtr.scGL172787.1
Coelacanth		ENSLACG00000005015	ENSLACT00000005694	JH127738.1	148116	328716	Lch.scJH127738.1	Manually curated
		ENSLACG00000009268	ENSLACT00000010598	JH127738.1	408131	421085	-	Merged with sequence above, corresponds to the end of the gene.
	PDE6A	ENSLACG00000012002	ENSLACT00000013733	JH127531.1	661780	714118	Lch.scJH127531.1
	PDE6C	ENSLACG00000016714	ENSLACT00000019131	JH126662.1	1695688	1733652	Lch.scJH126662.1
Spotted gar		ENSDARP00000000392_1	-	LG6	37873584	37896318	Loc.LG6	from Pre ensembl
		ENSDARP00000123023_1	-	LG2	51457671	51477525	Loc.LG2	from Pre ensembl
		ENSDARP00000097279_1	-	LG5	8219881	8237601	Loc.LG5	from Pre ensembl
Mexican cave tetra		GENSCAN00000007351	-	KB882099.1	1246727	1283862	Ame.scKB882099.1	from Pre ensembl/manually curated
		ENSDARP00000097279_1	-	KB871738.1	350679	381299	Ame.scKB871738.1	from Pre ensembl
		GENSCAN00000007489	-	KB872383.1	75147	124719	Ame.scKB872383.1	from Pre ensembl/manually curated
Zebrafish	pde6a	ENSDARG00000000380	ENSDART00000000392	14	26083459	26112198	Dre.14
	pde6b	ENSDARG00000011671	ENSDART00000135816	21	19184333	19204482	Dre.21
	pde6c	ENSDARG00000078461	ENSDART00000106501	12	5703896	5728750	Dre.12
Medaka	PDE6C	ENSORLG00000005135	ENSORLT00000006481	19	5230859	5240880	Ola.19	Manually curated
	PDE6B	ENSORLG00000009868	ENSORLT00000012385	12	14582650	14592737	Ola.12
		ENSORLG00000011212	ENSORLT00000014062	10	25247419	25247787	Ola.Chr10_sc1845	replaced by fused manual genscan predictions from Chr10 and sc1845/manually curated
Three spined stickleback	PDE6C	ENSGACG00000006726	ENSGACT00000008934	groupV	8799194	8807124	Gac.grV
	PDE6A	ENSGACG00000016811	ENSGACT00000022237	groupIV	4184397	4203182	Gac.grIV
	PDE6B	ENSGACG00000017311	ENSGACT00000022927	groupXIV	7319722	7327313	Gac.grXIV
Green spotted pufferfish	PDE6A	ENSTNIG00000006320	ENSTNIT00000009251	1_random	742469	751030	Tni.1_r	Manually curated
	PDE6C (1 of 2)	ENSTNIG00000008654	ENSTNIT00000000045	17	5793898	5797978	Tni.17
	PDE6B	ENSTNIG00000009135	ENSTNIT00000012185	4	1361133	1366165	Tni.4
	PDE6C (2 of 2)	ENSTNIG00000018907	ENSTNIT00000022330	2	8353148	8358823	Tni.2	Manually curated
Nile tilapia	PDE6B	ENSONIG00000003687	ENSONIT00000004640	GL831163.1	997681	1006761	Oni.scGL831163.1
	PDE6A	ENSONIG00000004214	ENSONIT00000005308	GL831190.1	157248	184798	Oni.scGL831190.1	Manually curated
	PDE6C	ENSONIG00000016426	ENSONIT00000020704	GL831148.1	5308506	5320024	Oni.scGL831148.1
Elephant shark	PDE6A	SINCAMG00000000320	SINCAMT00000000531	scaffold_156	4055	22604	Cmi.sc156	ESHARK1 assembly
	PDE6B	SINCAMG00000011794	SINCAMT00000018274	scaffold_193	402293	432964	Cmi.sc193	ESHARK1 assembly
	PDE6C	SINCAMG00000013607	SINCAMP00000020925	scaffold_3	3628379	3640830	Cmi.sc3	ESHARK1 assembly
Sea lamprey	PDE6	ABO28525.1	-	-	-	-	Pma.ABO28525.1	cloned sequence from NCBI
Ciona intestinalis		ENSCING00000024555	ENSCINT00000031567	HT000098.1	260738	269977	Cin.scHT000098.1

## Sheet: ABLIM
ABLIM
Species	Associated Gene Name	Ensembl Gene ID	Ensembl Transcript ID	Chromosome Name	Gene Start (bp)	Gene End (bp)	Name in three	comment
Human	ABLIM1	ENSG00000099204	ENST00000277895	10	116190872	116444414	Hsa.10.ABLIM1
	ABLIM3	ENSG00000173210	ENST00000309868	5	148521046	148640105	Hsa.5.ABLIM3
	ABLIM2	ENSG00000163995	ENST00000447017	4	7967039	8160559	Hsa.4.ABLIM2
Mouse	Ablim1	ENSMUSG00000025085	ENSMUST00000079360	19	57107223	57389409	Mmu.19
	Ablim3	ENSMUSG00000032735	ENSMUST00000166783	18	61959049	62071506	Mmu.18
	Ablim2	ENSMUSG00000029095	ENSMUST00000129347	5	36100529	36227622	Mmu.5
Opossum	ABLIM2	ENSMODG00000003062	ENSMODT00000003805	5	226562015	226791783	Mdo.5
	ABLIM1	ENSMODG00000009749	ENSMODT00000012412	1	96036717	96226433	Mdo.1_1
	ABLIM3	ENSMODG00000005706	ENSMODT00000007210	1	377464038	377579099	Mdo.1_2
Chicken	ABLIM3	ENSGALG00000002790	ENSGALT00000004410	13	8282422	8320171	Gga.13	Replaced with sequence below
	ABLIM3	XP_414527.3	-	-	-	-	Gga.13
	ABLIM1	ENSGALG00000009048	ENSGALT00000014731	6	29286709	29463066	Gga.6
	ABLIM2	ENSGALG00000015559	ENSGALT00000025088	4	83637241	83745484	Gga.4
Spotted gar	ablim1b	ENSLOCG00000012991	ENSLOCT00000016036	LG5	40027527	40146541	Loc.LG5	Transcript from Ensembl 77
	ablim2	ENSLOCG00000010240	ENSLOCT00000012567	LG4	37504082	37587160	Loc.LG4	Transcript from Ensembl 77
	ablim3	ENSLOCG00000009374	ENSLOCT00000011462	LG6	21765629	21882815	Loc.LG6	Transcript from Ensembl 77
Zebrafish	ABLIM2	ENSDARG00000055223	ENSDART00000077548	12	24029689	24158892	Dre.12_1	Manually curated
	ablim1b	ENSDARG00000045064	ENSDART00000126354	12	31685416	31791644	Dre.12_2
	ablim3	ENSDARG00000088168	ENSDART00000141157	14	35765305	35926930	Dre.14_1
	ablim3	ENSDARG00000029772	ENSDART00000052595	14	43288584	43419481	Dre.14_2
	ABLIM3 (2 of 3)	ENSDARG00000087298	ENSDART00000060067	14	43510270	43640311	Dre.14_3
	ablim1a	ENSDARG00000060149	ENSDART00000084416	13	44136443	44228999	Dre.13
Medaka	ABLIM3 (2 of 2)	ENSORLG00000002194	ENSORLT00000002728	14	8029453	8062350	Ola.14	Manually curated
		ENSORLG00000007293	ENSORLT00000009149	19	7820071	7832531	Ola.19
	ABLIM3 (1 of 2)	ENSORLG00000007590	ENSORLT00000009515	10	17015400	17058267	Ola.10
	ABLIM1	ENSORLG00000013106	ENSORLT00000016428	15	28563543	28592305	Ola.15
	ABLIM2	ENSORLG00000019949	ENSORLT00000024774	ultracontig219	103186	143438	Ola.uc219
Three spined stickleback	ABLIM2	ENSGACG00000000966	ENSGACT00000001250	scaffold_47	1617088	1657749	Gac.sc47	Manually curated
	ABLIM1	ENSGACG00000003725	ENSGACT00000004924	groupVI	3650932	3694163	Gac.grVI
		ENSGACG00000008370	ENSGACT00000011088	groupV	10358307	10368592	Gac.grV
	ABLIM3 (1 of 2)	ENSGACG00000018461	ENSGACT00000024455	groupIV	14219527	14248769	Gac.grIV
	ABLIM3 (2 of 2)	ENSGACG00000020452	ENSGACT00000027097	groupVII	18730810	18755710	Gac.grVII
Green spotted pufferfish	ABLIM1	ENSTNIG00000013418	ENSTNIT00000016625	17	1539392	1554185	Tni.17	Manually curated
	ABLIM3 (2 of 2)	ENSTNIG00000017060	ENSTNIT00000020422	1	3119280	3140374	Tni.1	Manually curated
	Q4RIN7_TETNG	ENSTNIG00000018235	ENSTNIT00000021636	7	10266871	10275967	Tni.7
		ENSTNIG00000012806	ENSTNIT00000015988	2	7322331	7330612	Tni.2
	ABLIM2	ENSTNIG00000003898	ENSTNIT00000006655	Un_random	64411412	64422721	Tni.Un_r

## Sheet: AFAP
AFAP
Species	Associated Gene Name	Ensembl Gene ID	Ensembl Transcript ID	Chromosome Name	Gene Start (bp)	Gene End (bp)	Name in three	comment
Human	AFAP1L1	ENSG00000157510	ENST00000296721	5	148651434	148721365	Hsa.5.AFAP1L1
	AFAP1	ENSG00000196526	ENST00000420658	4	7760441	7941653	Hsa.4.AFAP1
	AFAP1L2	ENSG00000169129	ENST00000545353	10	116055531	116164260	Hsa.10.AFAP1L2
Mouse	Afap1l1	ENSMUSG00000033032	ENSMUST00000120472	18	61889915	61946356	Mmu.18
	Afap1	ENSMUSG00000029094	ENSMUST00000064571	5	36235968	36346572	Mmu.5
	Afap1l2	ENSMUSG00000025083	ENSMUST00000111584	19	56986851	57082700	Mmu.19
Opossum	AFAP1L2	ENSMODG00000009761	ENSMODT00000012421	1	96386447	96449412	Mdo.1
	AFAP1	ENSMODG00000003012	ENSMODT00000003738	5	226302137	226442743	Mdo.5
	AFAP1L1	ENSMODG00000005760	ENSMODT00000007286	1	377364989	377411563	Mdo.1_2
Chicken	AFAP1	ENSGALG00000015556	ENSGALT00000025080	4	83517663	83625622	Gga.4
	AFAP1L1	ENSGALG00000002704	ENSGALT00000041035	13	8331802	8339602	Gga.13
		ENSGALG00000008999	ENSGALT00000014639	6	29217404	29219813	Gga.6	Replaced with a manual genscan
Coelacanth		ENSLACG00000016972	ENSLACT00000019430	JH126692.1	1837706	1853901	Lch.JH126692.1
	AFAP1L2	ENSLACG00000013188	ENSLACT00000015089	JH127417.1	813318	909727	Lch.JH127417.1
	AFAP1L1	ENSLACG00000004868	ENSLACT00000005520	JH127531.1	142490	188250	Lch.JH127531.1
	AFAP1	ENSLACG00000015804	ENSLACT00000018069	JH126916.1	1360790	1466951	Lch.JH126916.1
Spotted gar	afap1	ENSLOCG00000010207	ENSLOCT00000012521	LG4	37396244	37448506	Loc.LG4	Transcript from Ensembl 77
	afap1l2	ENSLOCG00000013005	ENSLOCT00000016051	LG5	40166849	40249058	Loc.LG5	Transcript from Ensembl 77
	afap1l1a	ENSLOCG00000009385	ENSLOCT00000011479	LG6	21907364	21925542	Loc.LG6	Transcript from Ensembl 77
Zebrafish	AFAP1	ENSDARG00000055284	ENSDART00000130594	12	24219635	24264963	Dre.12_2
	afap1l1	ENSDARG00000089162	ENSDART00000128869	14	35692835	35764369	Dre.14_2
	afap1l1	ENSDARG00000006518	ENSDART00000146916	14	43420417	43490787	Dre.14_3
	afap1l1	ENSDARG00000087755	ENSDART00000105652	14	43640491	43709971	Dre.14
	AFAP1L1 (4 of 4)	ENSDARG00000056453	ENSDART00000122122	21	29162095	29211966	Dre.21
	AFAP1L2	ENSDARG00000074806	ENSDART00000102081	12	31810127	31884106	Dre.12
	si:dkey-220o5.5	ENSDARG00000077212	ENSDART00000109253	8	46979057	47024933	Dre.8
Medaka	AFAP1L1 (2 of 2)	ENSORLG00000002101	ENSORLT00000002619	14	8007407	8022747	Ola.14	Manually curated
	AFAP1L1 (1 of 2)	ENSORLG00000007636	ENSORLT00000009571	10	17082283	17095899	Ola.10
	AFAP1	ENSORLG00000020781	ENSORLT00000025740	ultracontig220	1152	41527	Ola.uc220	Manually curated
	AFAP1L2	ENSORLG00000004880	ENSORLT00000006147	19	4552722	4580692	Ola.19	Transcript from Ensembl 72
Three spined stickleback	AFAP1L1 (2 of 2)	ENSGACG00000018467	ENSGACT00000024466	groupIV	14297803	14307421	Gac.grIV	Manually curated
	AFAP1L1 (1 of 2)	ENSGACG00000020451	ENSGACT00000027096	groupVII	18717956	18728613	Gac.grVII
		ENSGACG00000006599	ENSGACT00000008754	groupV	8481865	8498264	Gac.grV
	AFAP1	ENSGACG00000000961	ENSGACT00000001248	scaffold_47	1548001	1580184	Gac.sc47
Green spotted pufferfish	AFAP1L1 (2 of 2)	ENSTNIG00000017059	ENSTNIT00000020420	1	3153503	3162295	Tni.1
	AFAP1L1 (1 of 2)	ENSTNIG00000018236	ENSTNIT00000021637	7	10280512	10285724	Tni.7
	AFAP1L2	ENSTNIG00000018900	ENSTNIT00000001736	2	8621302	8636670	Tni.2
	AFAP1	ENSTNIG00000004980	ENSTNIT00000007806	Un_random	73493406	73499451	Tni.Un_r

## Sheet: DPYS
DPYS
Species	Associated Gene Name	Ensembl Gene ID	Ensembl Transcript ID	Chromosome Name	Gene Start (bp)	Gene End (bp)	Name in three	comment
Human	DPYSL3	ENSG00000113657	ENST00000343218	5	146770374	146889619	Hsa.5.DPYSL3
	CRMP1	ENSG00000072832	ENST00000324989	4	5749811	5894785	Hsa.4.CRMP1
	DPYSL5	ENSG00000157851	ENST00000288699	2	27070615	27173219	Hsa.2.DPYSL5
	DPYSL4	ENSG00000151640	ENST00000338492	10	134000404	134019266	Hsa.10.DPYSL4
	DPYS	ENSG00000147647	ENST00000351513	8	105391652	105479281	Hsa.8.DPYS
	DPYSL2	ENSG00000092964	ENST00000311151	8	26371547	26515694	Hsa.8.DPYSL2
Opossum	DPYSL4	ENSMODG00000013521	ENSMODT00000039804	1	2698139	2757867	Mdo.1	Manually curated
	CRMP1	ENSMODG00000001760	ENSMODT00000002198	5	222832233	222913464	Mdo.5
	DPYS	ENSMODG00000005434	ENSMODT00000006849	3	371207940	371336683	Mdo.3
	DPYSL3	ENSMODG00000009999	ENSMODT00000012750	1	341601416	341753793	Mdo.1_2
	DPYSL5	ENSMODG00000015761	ENSMODT00000030559	1	508087292	508163262	Mdo.1_3
	DPYSL2	ENSMODG00000016680	ENSMODT00000021189	1	735804899	735911285	Mdo.1_4
Chicken	DPYL2_CHICK	ENSGALG00000000227	ENSGALT00000000305	22	464394	505520	Gga.22
	DPYSL3	ENSGALG00000007582	ENSGALT00000012260	13	18592762	18623898	Gga.13
	Q71SG4_CHICK	ENSGALG00000015042	ENSGALT00000024258	4	82175812	82219635	Gga.4
	DPYS	ENSGALG00000016076	ENSGALT00000025905	2	135512110	135544455	Gga.2
	DPYSL4	ENSGALG00000010490	ENSGALT00000032967	6	36879449	36889907	Gga.6
Green anole lizard	DPYSL5	ENSACAG00000008133	ENSACAT00000008247	GL343593.1	168024	202569	Aca.GL343593.1
	DPYSL2	ENSACAG00000006159	ENSACAT00000006355	GL343445.1	508757	572279	Aca.GL343445.1
	DPYS	ENSACAG00000009666	ENSACAT00000009823	4	13092817	13130378	Aca.4
	CRMP1	ENSACAG00000015019	ENSACAT00000015257	5	80502955	80553498	Aca.5
	DPYSL4	ENSACAG00000007703	ENSACAT00000007917	3	58060417	58105993	Aca.3
	DPYSL3	ENSACAG00000014556	ENSACAT00000014801	2	137431785	137470431	Aca.2
Spotted gar	dpysl2b	ENSLOCG00000016100	ENSLOCT00000019872	LG1	22380292	22411810	Loc.LG1_1	Transcript from Ensembl 77
	dpysl5a	ENSLOCG00000016314	ENSLOCT00000020171	LG1	28947279	29016389	Loc.LG1_2	Transcript from Ensembl 77
	dpys	ENSLOCG00000009447	ENSLOCT00000011552	LG11	31709764	31733409	Loc.LG11	Transcript from Ensembl 77
	crmp1	ENSLOCG00000010077	ENSLOCT00000012353	LG4	36291631	36352907	Loc.LG4	Transcript from Ensembl 77
	dpysl4	ENSLOCG00000007471	ENSLOCT00000009082	LG5	12110216	12129695	Loc.LG5	Transcript from Ensembl 77
	dpysl3	ENSLOCG00000010797	ENSLOCT00000013277	LG6	29446043	29485363	Loc.LG6	Transcript from Ensembl 77
Zebrafish	dpysl5b	ENSDARG00000059311	ENSDART00000067455	4	567332	584507	Dre.4
	DPYSL2 (1 of 2)	ENSDARG00000038974	ENSDART00000056885	8	5335660	5402834	Dre.8
	dpysl2b	ENSDARG00000032083	ENSDART00000130380	10	18977784	19023153	Dre.10
	crmp1	ENSDARG00000056742	ENSDART00000098095	1	13228201	13249457	Dre.1
	dpysl5a	ENSDARG00000011141	ENSDART00000145236	17	37067120	37104167	Dre.17
	dpysl4	ENSDARG00000057316	ENSDART00000149579	12	43231630	43267962	Dre.12
	dpysl3	ENSDARG00000002587	ENSDART00000124867	21	41376468	41427533	Dre.21
	dpys	ENSDARG00000079543	ENSDART00000114795	16	47134748	47161974	Dre.16
Medaka	DPYS	ENSORLG00000002467	ENSORLT00000003064	16	1346392	1357778	Ola.16
	DPYSL2	ENSORLG00000012162	ENSORLT00000015218	9	18091682	18096620	Ola.9
	DPYSL5	ENSORLG00000017657	ENSORLT00000022106	24	18136509	18172437	Ola.24
	DPYSL3	ENSORLG00000019028	ENSORLT00000023736	scaffold223	706115	744065	Ola.s223
	DPYSL4	ENSORLG00000020723	ENSORLT00000025666	ultracontig221	25204	31829	Ola.uc221
		-	-	scaffold1960	1	19231	Ola.sc1960	Manual genscan/manually curated
		-	-	12	23245165	23279889	Ola.12	Manual prediction
Three spined stickleback	DPYS	ENSGACG00000004785	ENSGACT00000006343	groupXX	2879791	2889333	Gac.grXX
	DPYSL5 (2 of 2)	ENSGACG00000007021	ENSGACT00000009407	groupXVIII	5859885	5876460	Gac.XVIII
	DPYSL4	ENSGACG00000010073	ENSGACT00000013339	groupV	11910992	11916932	Gac.grV
	DPYSL2 (2 of 2)	ENSGACG00000011380	ENSGACT00000015069	groupXIII	12898670	12904384	Gac.XIII
	DPYSL5 (1 of 2)	ENSGACG00000011401	ENSGACT00000015117	groupXV	11104380	11110882	Gac.XV
	CRMP1	ENSGACG00000016047	ENSGACT00000021214	groupIX	1251844	1260237	Gac.IX
	DPYSL2 (1 of 2)	ENSGACG00000018166	ENSGACT00000024056	groupXIV	11572613	11587526	Gac.XIV
	DPYSL3	ENSGACG00000020747	ENSGACT00000027481	groupVII	23962472	23988220	Gac.VII
Green spotted pufferfish	DPYS	ENSTNIG00000008212	ENSTNIT00000003142	8	1305647	1311232	Tni.8
	DPYSL5 (2 of 2)	ENSTNIG00000019135	ENSTNIT00000022571	14	1990603	1995670	Tni.14
				14	1976111	1980803	Tni.14_2	Manual genscan/manually curated
	CRMP1	ENSTNIG00000017803	ENSTNIT00000002346	18	671109	681546	Tni.18
	DPYSL5 (1 of 2)	ENSTNIG00000019291	ENSTNIT00000022732	10	11293775	11297660	Tni.10
	DPYSL2 (1 of 3)	ENSTNIG00000004206	ENSTNIT00000006981	4	9145220	9152890	Tni.4
	DPYSL3	ENSTNIG00000004958	ENSTNIT00000007783	Un_random	73332205	73346633	Tni.Un_r	Manually curated
	DPYSL2 (2 of 3)	ENSTNIG00000005351	ENSTNIT00000008196	Un_random	77385436	77386230		short removed from alignment
	DPYSL2 (3 of 3)	ENSTNIG00000019553	ENSTNIT00000023024	Un_random	105804571	105805400		short removed from alignment
Ciona intestinalis		ENSCING00000003138	ENSCINT00000006365	scaffold_916	25288	30518	Cin.s916
		ENSCING00000000922	ENSCINT00000001663	2q	578959	585354	Cin.2q
Fruit fly	CRMP	FBgn0023023	FBtr0114453	3R	1396830	1404913	Dme.3R

## Sheet: JAKMIP
JAKMIP
Species	Associated Gene Name	Ensembl Gene ID	Ensembl Transcript ID	Chromosome Name	Gene Start (bp)	Gene End (bp)	Name in three	comment
Human	JAKMIP1	ENSG00000152969	ENST00000409021	4	6027926	6202318	Hsa.4.JAKMIP1
	JAKMIP2	ENSG00000176049	ENST00000265272	5	146967990	147162338	Hsa.5.JAKMIP2	Replaced with sequence below
		NP_001257870.1	-	-	-	-	Hsa.5.JAKMIP2
	JAKMIP3	ENSG00000188385	ENST00000298622	10	133918175	133998313	Hsa.10.JAKMIP3
Mouse	Jakmip2	ENSMUSG00000024502	ENSMUST00000082254	18	43691062	43847427	Mmu.18
	Jakmip3	ENSMUSG00000056856	ENSMUST00000166163	7	146132413	146269875	Mmu.7	Replaced with sequence below
		NP_082984.1	-	-	-	-	Mmu.7
	Jakmip1	ENSMUSG00000063646	ENSMUST00000121010	5	37419574	37539240	Mmu.5
Opossum	JAKMIP1	ENSMODG00000002810	ENSMODT00000003489	5	223148714	223234954	Mdo.5	Transcript from Ensembl 72
	JAKMIP2	ENSMODG00000005857	ENSMODT00000007396	1	377037620	377114597	Mdo.1_1	Replaced with sequence below
		ENSMODG00000005857	ENSMODT00000007393	1	377037431	377123058	Mdo.1_1	Transcript from Ensembl 72
	JAKMIP3	ENSMODG00000013518	ENSMODT00000039805	1	2629122	2668094	Mdo.1_2	Manually curated
Chicken	JAKMIP2	ENSGALG00000007593	ENSGALT00000012278	13	18649534	18669526	Gga.13	Replaced with sequence below
		XP_004945113.1	-	-	-	-	Gga.13
	JAKMIP3	ENSGALG00000010486	ENSGALT00000017075	6	36846993	36870131	Gga.6	Manually curated
	JAKMIP1	ENSGALG00000015528	ENSGALT00000025035	4	82301685	82373211	Gga.4	Manually curated
Spotted gar	JAKMIP3	ENSLOCG00000007499	ENSLOCT00000009114	LG5	12140244	12184968	Loc.LG5	Transcript from Ensembl 77
	jakmip2	ENSLOCG00000010819	ENSLOCT00000013291	LG6	29492846	29513107	Loc.LG6	Transcript from Ensembl 77
	JAKMIP1	ENSLOCG00000010109	ENSLOCT00000012390	LG4	36402653	36469898	Loc.LG4	Transcript from Ensembl 77
Zebrafish	JAKMIP3	ENSDARG00000021213	ENSDART00000054593	12	43752735	43780750	Dre.12
	jakmip2	ENSDARG00000053547	ENSDART00000144151	21	41442012	41484646	Dre.21	Replaced with sequence below
		ENSDARG00000053547	ENSDART00000040169	21	41442012	41471142	Dre.21	Transcript from Ensembl 72
	JAKMIP1	ENSDARG00000076090	ENSDART00000111315	14	15062644	15122006	Dre.14
Medaka	JAKMIP1	ENSORLG00000003914	ENSORLT00000004886	10	10487152	10501614	Ola.10	Manually curated
	-	-	-	scaffold223	751780	768299	Ola.sc223	Manual genscan/manually curated
	JAKMIP3	ENSORLG00000014229	ENSORLT00000017851	19	21183830	21199261	Ola.19	Manually curated
Three spined stickleback	JAKMIP3	ENSGACG00000010087	ENSGACT00000013348	groupV	11925228	11945357	Gac.grV	Manually curated
	JAKMIP1	ENSGACG00000017877	ENSGACT00000023668	groupIV	9515849	9527418	Gac.grIV	Manually curated
	JAKMIP2	ENSGACG00000020748	ENSGACT00000027484	groupVII	23994700	24002922	Gac.grVII	Manually curated
Green spotted pufferfish	JAKMIP3	ENSTNIG00000003812	ENSTNIT00000006562	Un_random	9869857	9873483	Tni.Un_r_1
	JAKMIP2	ENSTNIG00000004959	ENSTNIT00000007784	Un_random	73354023	73360513	Tni.Un_r_2
	JAKMIP1	ENSTNIG00000013113	ENSTNIT00000016306	1	7035706	7041932	Tni.1	Manually curated

## Sheet: PPP2R2
PPP2R2
Species	Associated Gene Name	Ensembl Gene ID	Ensembl Transcript ID	Chromosome Name	Gene Start (bp)	Gene End (bp)	Name in three	comment
Human	PPP2R2B	ENSG00000156475	ENST00000394414	5	145967936	146464347	Hsa.5.PPP2R2B
	PPP2R2C	ENSG00000074211	ENST00000335585	4	6322305	6565327	Hsa.4.PPP2R2C
	PPP2R2D	ENSG00000175470	ENST00000455566	10	133747955	133773331	Hsa.10.PPP2R2D
	PPP2R2A	ENSG00000221914	ENST00000315985	8	26149007	26230196	Hsa.8.PPP2R2A
Mouse	Ppp2r2a	ENSMUSG00000022052	ENSMUST00000089230	14	67633511	67691272	Mmu.14
	Ppp2r2b	ENSMUSG00000024500	ENSMUST00000025377	18	42797086	43219125	Mmu.18
	Ppp2r2d	ENSMUSG00000041769	ENSMUST00000041097	7	146037762	146074740	Mmu.7
	Ppp2r2c	ENSMUSG00000029120	ENSMUST00000031003	5	37259752	37346317	Mmu.5
Opossum	PPP2R2C	ENSMODG00000002866	ENSMODT00000003558	5	223531173	223800808	Mdo.5
	PPP2R2D	ENSMODG00000019681	ENSMODT00000024990	Un	52145735	52152450	Mdo.Un
	PPP2R2B	ENSMODG00000010096	ENSMODT00000012875	1	340711056	341196649	Mdo.1
	PPP2R2A	ENSMODG00000016691	ENSMODT00000021200	1	736103048	736180955	Mdo.1_2
Chicken	Q5ZLP4_CHICK	ENSGALG00000000235	ENSGALT00000000314	22	548039	581717	Gga.22
	PPP2R2B	ENSGALG00000007565	ENSGALT00000012233	13	18491739	18503822	Gga.13
	PPP2R2D	ENSGALG00000010471	ENSGALT00000012235	6	36781801	36807319	Gga.6
	PPP2R2C	ENSGALG00000015531	ENSGALT00000025039	4	82504248	82678302	Gga.4
Spotted gar	ppp2r2ab	ENSLOCG00000016105	ENSLOCT00000019875	LG1	22454146	22495682	Loc.LG1	Transcript from Ensembl 77
	ppp2r2ba	ENSLOCG00000009212	ENSLOCT00000011251	LG6	20954996	21008012	Loc.LG6	Transcript from Ensembl 77
	ppp2r2c	ENSLOCG00000010130	ENSLOCT00000012421	LG4	36591035	36751485	Loc.LG4	Transcript from Ensembl 77
	ppp2r2d	ENSLOCG00000007541	ENSLOCT00000009164	LG5	12198488	12215805	Loc.LG5	Transcript from Ensembl 77
Zebrafish	PPP2R2A (2 of 2)	ENSDARG00000021996	ENSDART00000028983	8	5450671	5484281	Dre.8
	PPP2R2C (2 of 2)	ENSDARG00000062277	ENSDART00000089867	14	22206645	22220158	Dre.14
	ppp2r2a	ENSDARG00000006624	ENSDART00000138334	10	18907582	18936892	Dre.10
	ppp2r2c	ENSDARG00000056797	ENSDART00000017679	1	13168437	13194741	Dre.1
	PPP2R2D	ENSDARG00000078044	ENSDART00000114401	12	43008937	43170897	Dre.12
	ppp2r2ba	ENSDARG00000044334	ENSDART00000149660	14	53385184	53451194	Dre.14_2
	ppp2r2bb	ENSDARG00000079583	ENSDART00000113445	21	40254844	40381353	Dre.21
	PPP2R2B (3 of 3)	ENSDARG00000053673	ENSDART00000038876	21	40438887	40466760	Dre.21_2
Medaka	PPP2R2C (1 of 2)	ENSORLG00000003880	ENSORLT00000004849	10	10443578	10463728	Ola.10
	PPP2R2C (2 of 2)	ENSORLG00000004957	ENSORLT00000006250	1	16316265	16320409	Ola.1
	PPP2R2D	ENSORLG00000005885	ENSORLT00000007403	15	18917685	18921721	Ola.15
	PPP2R2B	ENSORLG00000007398	ENSORLT00000009273	10	16761743	16772723	Ola.10_2
	PPP2R2A (2 of 2)	ENSORLG00000012071	ENSORLT00000015116	9	18072677	18082023	Ola.9
	PPP2R2A (1 of 2)	ENSORLG00000012297	ENSORLT00000015392	12	23298439	23310225	Ola.12
Three spined stickleback	PPP2R2D	ENSGACG00000009543	ENSGACT00000012609	groupVI	11234372	11238003	Gac.grVI
	PPP2R2A (2 of 2)	ENSGACG00000011334	ENSGACT00000015049	groupXIII	12883819	12890144	Gac.grXIII	Manually curated
	PPP2R2C (2 of 2)	ENSGACG00000016052	ENSGACT00000021221	groupIX	1271760	1276097	Gac.grIX
	PPP2R2C (1 of 2)	ENSGACG00000017871	ENSGACT00000023661	groupIV	9490428	9496181	Gac.grIV
	PPP2R2A (1 of 2)	ENSGACG00000018156	ENSGACT00000024043	groupXIV	11544745	11552499	Gac.grXIV	Manually curated
	PPP2R2B	ENSGACG00000018440	ENSGACT00000024429	groupIV	14005470	14021244	Gac.grIV_2
Green spotted pufferfish	PPP2R2C (2 of 2)	ENSTNIG00000017805	ENSTNIT00000021192	18	658184	661548	Tni.18
	PPP2R2B	ENSTNIG00000017070	ENSTNIT00000020433	1	2910450	2923633	Tni.1
	PPP2R2D	ENSTNIG00000013334	ENSTNIT00000016537	17	7188517	7191938	Tni.17
	PPP2R2C (1 of 2)	ENSTNIG00000013114	ENSTNIT00000016307	1	7055930	7065751	Tni.1_2
	PPP2R2A (1 of 2)	ENSTNIG00000005253	ENSTNIT00000008093	4	9165591	9171538	Tni.4
	PPP2R2A (2 of 2)	ENSTNIG00000005350	ENSTNIT00000008195	Un_random	77374737	77375259		short removed from alignment
		ENSTNIG00000005956	ENSTNIT00000008860	Un_random	83289639	83290109		short removed from alignment
Ciona intestinalis		ENSCING00000007236	ENSCINT00000014865	8q	4412102	4418631	Cin.8q
Fruit fly	tws	FBgn0004889	FBtr0082186	3R	5952523	5965492	Dme.3R

## Sheet: SH3TC
SH3TC
Species	Associated Gene Name	Ensembl Gene ID	Ensembl Transcript ID	Chromosome Name	Gene Start (bp)	Gene End (bp)	Name in three	comment
Human	SH3TC2	ENSG00000169247	ENST00000515425	5	148303202	148442726	Hsa.5.SH3TC2
	SH3TC1	ENSG00000125089	ENST00000245105	4	8183799	8242830	Hsa.4.SH3TC1
Mouse	Sh3tc2	ENSMUSG00000045629	ENSMUST00000051720	18	62112729	62184019	Mmu.18
	Sh3tc1	ENSMUSG00000036553	ENSMUST00000070203	5	36039829	36071925	Mmu.5
Opossum	SH3TC1	ENSMODG00000003098	ENSMODT00000036917	5	227017951	227063529	Mdo.5
	SH3TC2	ENSMODG00000005679	ENSMODT00000007180	1	377696406	377758238	Mdo.1
Chicken		ENSGALG00000014590	ENSGALT00000023522	13	8255529	8267697	Gga.13
	SH3TC1	ENSGALG00000015568	ENSGALT00000037231	4	83794635	83813775	Gga.4
		ENSGALG00000002806	ENSGALT00000004439	Un_random	50205439	50207133		Short removed from alignment
Spotted gar	SH3TC1	ENSLOCG00000010260	ENSLOCT00000012586	LG4	37618275	37646181	Loc.LG4	Transcript from Ensembl 77
	sh3tc2	ENSLOCG00000009362	ENSLOCT00000011437	LG6	21730104	21754569	Loc.LG6	Transcript from Ensembl 77
Zebrafish	SH3TC2 (1 of 2)	ENSDARG00000089917	ENSDART00000130469	14	35941153	35953405	Dre.14
	sh3tc2	ENSDARG00000076300	ENSDART00000110927	14	43267139	43279374	Dre.14_2
	SH3TC1 (2 of 2)	ENSDARG00000077330	ENSDART00000110328	7	62489236	62515773	Dre.7	Same gene, sequences merged
	SH3TC1 (1 of 2)	ENSDARG00000078437	ENSDART00000121754	7	62531495	62543998
Medaka	SH3TC2	ENSORLG00000007524	ENSORLT00000009433	10	16992798	17001762	Ola.10
	SH3TC1	ENSORLG00000010246	ENSORLT00000012847	18	25075149	25091984	Ola.18
Three spined stickleback	SH3TC1	ENSGACG00000000770	ENSGACT00000000997	scaffold_47	380480	393656	Gac.sc47
	SH3TC2	ENSGACG00000018457	ENSGACT00000024453	groupIV	14194882	14203386	Gac.grIV
Green spotted pufferfish	SH3TC2	ENSTNIG00000017061	ENSTNIT00000002986	1	3097190	3103960	Tni.1
	SH3TC1	ENSTNIG00000004075	ENSTNIT00000006837	Un_random	66131137	66138770	Tni.Un_r

## Sheet: STK32
STK32
Species	Associated Gene Name	Ensembl Gene ID	Ensembl Transcript ID	Chromosome Name	Gene Start (bp)	Gene End (bp)	Name in three	comment
Human	STK32C	ENSG00000165752	ENST00000298630	10	134020994	134145353	Hsa.10.STK32C
	STK32A	ENSG00000169302	ENST00000398523	5	146614526	146767415	Hsa.5.STK32A
	STK32B	ENSG00000152953	ENST00000282908	4	5053169	5502725	Hsa.4.STK32B
Mouse	Stk32a	ENSMUSG00000039954	ENSMUST00000045477	18	43207697	43317481	Mmu.18
	Stk32c	ENSMUSG00000015981	ENSMUST00000016125	7	139103638	139213307	Mmu.7
	Stk32b	ENSMUSG00000029123	ENSMUST00000094836	5	37446828	37717153	Mmu.5
Opossum	STK32C	ENSMODG00000013531	ENSMODT00000017241	1	2773180	2835672	Mdo.1_2	Transcript from Ensembl 72
	STK32B	ENSMODG00000001697	ENSMODT00000002122	5	222003633	222470150	Mdo.5
	STK32A	ENSMODG00000010041	ENSMODT00000012802	1	341427924	341579460	Mdo.1_1
Chicken	STK32A	ENSGALG00000007573	ENSGALT00000033824	13	18569456	18591514	Gga.13	Modified misspredicted part removed
	STK32C	ENSGALG00000020615	ENSGALT00000032966	6	36894104	36901530	Gga.6	Replaced with NCBI sequence below
		XP_001232536.3	-	-	-	-	Gga.6
	STK32B	ENSGALG00000015023	ENSGALT00000024229	4	81876755	82024022	Gga.4
Coelacanth	STK32A	ENSLACG00000005894	ENSLACT00000006698	JH128773.1	190683	240858	Lch.JH128773.1
	STK32C	ENSLACG00000009692	ENSLACT00000011095	JH127140.1	441891	498760	Lch.JH127140.1	Manually curated
		ENSLACG00000010321	ENSLACT00000011813	JH128050.1	491547	557456	Lch.JH128050.1
Spotted gar		ENSLOCG00000000133	ENSLOCT00000000143	AHAT01042660.1	2429	17599	Loc.scAHAT01042660.1	Transcript from Ensembl 77 - Removed from alignment due to being short
	STK32B	ENSLOCG00000010032	ENSLOCT00000012285	LG4	35982994	36088950	Loc.LG4	Transcript from Ensembl 77
	STK32C	ENSLOCG00000007451	ENSLOCT00000009061	LG5	12023770	12104669	Loc.LG5	Transcript from Ensembl 77
	stk32a	ENSLOCG00000010793	ENSLOCT00000013253	LG6	29409656	29441626	Loc.LG6	Transcript from Ensembl 77
Zebrafish	LOC100331306	ENSDARG00000088712	ENSDART00000126562	13	53207063	53236706		short removed from alignment
	stk32a	ENSDARG00000079499	ENSDART00000112987	21	41296975	41369611	Dre.21
		ENSDARG00000087568	ENSDART00000126141	13	53806189	53809645		short removed from alignment
Medaka	STK32C	ENSORLG00000000480	ENSORLT00000000586	15	366208	421742	Ola.15
		XP_004084259.1	-	-	-	-	Ola.XP_004084259.1	Sequence from NCBI
Three spined stickleback	STK32C	ENSGACG00000002804	ENSGACT00000003686	groupVI	1459804	1479124	Gac.grVI	Manually curated
	STK32A	ENSGACG00000020746	ENSGACT00000027480	groupVII	23915650	23956437	Gac.grVII
Green spotted pufferfish	STK32A	ENSTNIG00000014257	ENSTNIT00000000634	7	9259699	9290379	Tni.7
	STK32C	ENSTNIG00000017089	ENSTNIT00000020454	Un_random	95139672	95161297	Tni.Un_r	Manually curated
Ciona intestinalis		ENSCING00000006077	ENSCINT00000012550	scaffold_67	217180	222474	Cin.sc67
Fruit fly	CG32944	FBgn0052944	FBtr0290250	3R	233159	241835	Dme.3R

## Sheet: TBC1D
TBC1D
Species	Associated Gene Name	Ensembl Gene ID	Ensembl Transcript ID	Chromosome Name	Gene Start (bp)	Gene End (bp)	Name in three	comment
Human	TBC1D12	ENSG00000108239	ENST00000225235	10	96162261	96295687	Hsa.10.TBC1D12
	TBC1D14	ENSG00000132405	ENST00000448507	4	6910969	7034845	Hsa.4.TBC1D14
Mouse	Tbc1d14	ENSMUSG00000029192	ENSMUST00000130417	5	36833253	36935925	Mmu.5
	Tbc1d12	ENSMUSG00000048720	ENSMUST00000037302	19	38911069	38994413	Mmu.19
Opossum	TBC1D14	ENSMODG00000002932	ENSMODT00000003650	5	224459497	224588833	Mdo.5
	TBC1D12	ENSMODG00000005629	ENSMODT00000009527	1	76766426	76908206	Mdo.1
Chicken	TBC1D12	ENSGALG00000006538	ENSGALT00000010562	6	21153834	21167952	Gga.6	Replaced with NCBI sequence below
		XP_001231528.2	-	-	-	-	Gga.6
	TBC1D14	ENSGALG00000015546	ENSGALT00000025058	4	82840366	82897943	Gga.4
Spotted gar	tbc1d14	ENSLOCG00000010162	ENSLOCT00000012462	LG4	36898234	36953644	Loc.LG4	Transcript from Ensembl 77
	tbc1d12a	ENSLOCG00000005974	ENSLOCT00000007231	LG5	8432679	8459674	Loc.LG5	Transcript from Ensembl 77
Zebrafish	TBC1D14	ENSDARG00000003520	ENSDART00000133420	7	41072670	41098489	Dre.7
	TBC1D12	ENSDARG00000038237	ENSDART00000055756	17	23065953	23084671	Dre.17
	CU459092.3	ENSDARG00000073771	ENSDART00000109305	12	6330711	6364880	Dre.12
Atlantic cod	TBC1D14	ENSGMOG00000018292	ENSGMOT00000020168	GeneScaffold_4229	78589	107787	Gmo.GSc4229	Manually curated
		ENSGMOG00000003364	ENSGMOT00000003673	GeneScaffold_29	12395	24749	Gmo.GSc29
		ENSGMOG00000007474	ENSGMOT00000008221	GeneScaffold_1990	27117	65636	Gmo.GSc1990
Medaka	TBC1D12	ENSORLG00000002051	ENSORLT00000002561	15	9551215	9561030	Ola.15
	TBC1D14	ENSORLG00000010724	ENSORLT00000013446	18	26495748	26529542	Ola.18
Three spined stickleback		ENSGACG00000010347	ENSGACT00000013697	groupV	12235699	12238496	Gac.grV
	TBC1D12	ENSGACG00000011092	ENSGACT00000014700	groupVI	14289079	14293110	Gac.grVI
	TBC1D14	ENSGACG00000020066	ENSGACT00000026563	groupVII	10301438	10323525	Gac.grVII	Manually curated
Green spotted pufferfish	TBC1D14 (1 of 2)	ENSTNIG00000017723	ENSTNIT00000021106	18	7884885	7885418		Short removed from alignment
	TBC1D12	ENSTNIG00000018685	ENSTNIT00000022099	Un_random	95951269	95955345	Tni.Un_r_1
	TBC1D14 (2 of 2)	ENSTNIG00000019846	ENSTNIT00000023358	Un_random	100365097	100366857	Tni.Un_r_2
Ciona intestinalis		ENSCING00000003797	ENSCINT00000007828	7	53.119	63.605	Cin.7	Transcript from Ensembl 72

## Sheet: PDE6y
PDE6y
Species	Associated Gene Name	Ensembl Gene ID	Ensembl Transcript ID	Chromosome Name	Gene Start (bp)	Gene End (bp)	Sequence name	Comment
Human	PDE6G	ENSG00000185527	ENST00000331056	17	79617489	79630142	Hsa.17.PDE6G
	PDE6H	ENSG00000139053	ENST00000266395	12	15125956	15134799	Hsa.12.PDE6H
Mouse	Pde6h	ENSMUSG00000064330	ENSMUST00000137768	6	136954523	136968865	Mmu.6
	Pde6g	ENSMUSG00000025386	ENSMUST00000026452	11	120447605	120453500	Mmu.11
Opossum		GENSCAN00000047605	-	Un	97235220	97235353	Mdo.Un	fragment
	PDE6H	ENSMODG00000017940	ENSMODT00000022758	8	103952788	103962244	Mdo.8
	PDE6G	ENSMODG00000002709	ENSMODT00000003353	2	232425809	232460270	Mdo.2
Chicken	PDE6G	ENSGALG00000004514	ENSGALT00000007189	18	9170859	9171317		Uses cloned sequence shown directly below
		NP_989776.1	-				Gga.NP_989776.1
	PDE6H	ENSGALG00000011728	ENSGALT00000019161	1	49843955	49850096		Uses cloned sequence shown directly below
		NP_989739.1	-				Gga.NP_989739.1
Green anole lizard	PDE6H	ENSACAG00000020931	ENSACAT00000021198	5	27845002	27848269		Uses NCBI sequence directly below
		XP_003221133.1	-				Aca.XP_003221133.1
	PDE6G	ENSACAG00000015103	ENSACAT00000015119	2	98502576	98506258		Uses NCBI sequence directly below
		XP_003217086.1					Aca.XP_003217086.1
Western clawed frog		ENSXETG00000025215	ENSXETT00000053967	GL172795.1	80528	82442	Xtr.GL172795.1	Lack a well conserved exon
	pde6h	ENSXETG00000026595	ENSXETT00000056005	GL172780.1	1198583	1201329	Xtr.GL172780.1
	pde6g	ENSXETG00000025321	ENSXETT00000054098	GL172940.1	507752	518324	Xtr.GL172940.1
		-	-	GL172810.1	84312	80804	Xtr.GL172810.1	Manually annotated sequence
		-	-	GL172821.1	534755	536755	Xtr.GL172821.1	Manually annotated sequence, fragment
Coelacanth		-	-	JH132110.1	42801	42944	Lch.JH132110.1	Manual genscan prediction, fragment
	PDE6G	ENSLACG00000017204	ENSLACT00000019703	JH126581.1	1961449	1967214	Lch.JH126581.1
		-	-	JH127264.1	652456	662266	Lch.JH127264.1	Manually annotated sequence, possible pseudogene
Spotted gar		ENSGACP00000009483_1	-	LG12	36269712	36271204	Loc.LG12	Sequence from Pre! Ensembl
		-	-	LG13	12132647	12133602	Loc.LG13	Manual genscan prediction/manually curated
		ENSGACP00000019038_1	-	LG10	37629663	37631807	Loc.LG10	Sequence from Pre! Ensembl
Zebrafish	pde6h	ENSDARG00000070439	ENSDART00000103373	6	269176	297339		Uses cloned sequence shown directly below
	pde6ha	NP_957079.1	-	-	-		Dre.NP_957079.1
	zgc:112320	ENSDARG00000056791	ENSDART00000079346	3	19374332	19379316		Uses cloned sequence shown directly below
	pde6ga	NP_001153298.1	-	-	-		Dre.NP_001153298.1
		-	-	3	2105367	2105586		Manually annotated sequence, fragment/replaces with sequence below since its full lenght
	pde6hb	NP_957131.1	-	-	-		Dre. NP_957131.1
		-		3	27859312	27857235		Manually annotated sequence, however uses cloned sequence below
	pde6i						Dre.XP_003198167.2
	pde6g	ENSDARG00000022820	ENSDART00000145326	12	37671564	37679616		Uses cloned sequence shown directly below
	pde6gb	NP_997964.1	-	-	-		Dre.NP_997964.1
Mexican cave tetra		-	-	KB882092.1	514321	515531	Ame.KB882092.1	Manually annotated sequence
		ENSDARP00000073802_1	-	KB871895.1	415497	434727	Ame.KB871895.1	Sequence from Pre! Ensembl
		ENSDARP00000094150_1	-	KB871670.1	579813	580204	Ame.KB871670.1	Sequence from Pre! Ensembl
		ENSGACP00000009483_1	-	KB872142.1	122626	125948	Ame.KB872142.1	Sequence from Pre! Ensembl
Medaka	PDE6H (3 of 4)	ENSORLG00000004291	ENSORLT00000005372	1	14876993	14878501	Ola.1_1	Manually curated
	PDE6H (2 of 4)	ENSORLG00000004281	ENSORLT00000005361	1	14873547	14873999	Ola.1_2
	PDE6H (1 of 4)	ENSORLG00000014931	ENSORLT00000018718	8	20306849	20307192	Ola.8_1
		ENSORLG00000007507	ENSORLT00000009412	8	10167560	10168039	Ola.8_2
	PDE6G	ENSORLG00000013791	ENSORLT00000017296	19	20467186	20468798	Ola.19
	PDE6H (4 of 4)	ENSORLG00000000057	ENSORLT00000000066	3	1105157	1107145	Ola.3
Three spined stickleback	PDE6H (1 of 3)	ENSGACG00000007162	ENSGACT00000009503	groupXI	3854940	3856853	Gac.grXI
	PDE6G	ENSGACG00000014432	ENSGACT00000019076	scaffold_112	198492	200652	Gac.sc112
	PDE6H (2 of 3)	ENSGACG00000015964	ENSGACT00000021106	groupIX	580825	582033	Gac.grIX_1
	PDE6H (3 of 3)	ENSGACG00000015966	ENSGACT00000021110	groupIX	585235	586792	Gac.grIX_2	Manually curated
Green spotted pufferfish	PDE6G	ENSTNIG00000011880	ENSTNIT00000015039	2	2353755	2354170	Tni.2
	PDE6H (2 of 2)	ENSTNIG00000006076	ENSTNIT00000008990	1	9679389	9680616	Tni.1
		-	-	Un_random	79473080	79473193	Tni.Un_r_1	Manual genscan prediction, fragment
	PDE6H (1 of 2)	ENSTNIG00000005687	ENSTNIT00000008563	Un_random	80032921	80033037	Tni.Un_r_2	Fragment
Nile tilapia		ENSONIG00000005374	ENSONIT00000006762	GL831217.1	2143911	2148848	Oni.GL831217.1
		-	-	GL831193.1	61825	61481	Oni.GL831193.1_1	Manual genscan prediction/manually curated
		-	-	GL831193.1	65862	66812	Oni.GL831193.1_2	Manual genscan prediction, fragment
	PDE6H (1 of 2)	ENSONIG00000008339	ENSONIT00000010494	GL831154.1	1739947	1740298	Oni.GL831154.1
	PDE6G	ENSONIG00000018059	ENSONIT00000022776	GL831200.1	448214	452353	Oni.GL831200.1
	PDE6H (2 of 2)	ENSONIG00000015634	ENSONIT00000019694	GL831252.1	1575681	1578792	Oni.GL831252.1
Atlantic cod		ENSGMOG00000000373	ENSGMOT00000000385	GeneScaffold_1588	10669	10949	Gmo.gs1588	Transcript from Ensembl 72
		GENSCAN00000023226	-	GeneScaffold_3789	258767	258883	Gmo.gs3789_1	Transcript from Ensembl 72
		GENSCAN00000023229	-	GeneScaffold_3789	266237	266586	Gmo.gs3789_2	Transcript from Ensembl 72
		GENSCAN00000023231	-	GeneScaffold_3789	253078	253194	Gmo.gs3789_3	Transcript from Ensembl 72
		ENSGMOG00000013581	ENSGMOT00000014883	contig43845	866	517	Gmo.c43845	Transcript from Ensembl 72
		ENSGMOG00000001094	ENSGMOT00000001164	GeneScaffold_2954	122067	121585	Gmo.gs2954	Transcript from Ensembl 72
Sea lamprey	EF427669	ENSPMAG00000003920	ENSPMAT00000004287	GL486176	13616	16072		Uses cloned sequence shown directly below
		ABO16480.2	-	-	-		Pma.ABO16480.2
		ABO64650.1	-	-	-		Pma.ABO64650.1

[truncated: 1 more sheets: PDE6y-SSTR]
