# Supplementary material for: Evolution and expression of the phosphodiesterase 6 genes unveils vertebrate novelty to control photosensitivity
Source: BMC Evol Biol. 2016 Jun 13;16:124. doi: 10.1186/s12862-016-0695-z (PMC4906994; doi:10.1186/s12862-016-0695-z)
Supplement: Additional file 5: — Synteny tables from Ocampo Daza et al. 2012 with our identified PDE6 inhibitory subunit genes added. Tables showing genomic locations for the PDE6 neighbouring gene families organized in chromosomal blocks from Ocampo Daza et al. 2012, to which we have added the genomic locations of the PDE6 inhibitory subunit genes we identified in the current study. (XLSX 87 kb) [file 12862_2016_695_MOESM5_ESM.xlsx]

## Sheet: Chicken
Supplemental file 3: Modified from Ocampo Daza et al. 2012. Positional data for the genes of the SSTR2, -3 and -5-bearing chromosome regions in the human, chicken, medaka, stickleback and zebrafish genomes. The location of PDE6 gamma subunit genes have been added to the tables at the position of each gene. Each tab contain information from a separate species. PDE6 gamma subunit genes are in bold …
	Chicken chromosome 18	Chicken chromosome 14	Chicken chromosome 1		Chicken chromosome 15	Chicken chromosome 3	Chicken chromosome Un	Chicken chromosome 19
	GLP2R 0,13 Mb	FAM20C 1,73 Mb	PDE6H 49,84 Mb		ATP2A2 5,35 Mb	GLP1R 30,52 Mb	GLPR	ATP2A3 3,24 Mb
	NDEL1 1,66 Mb	ADAP1 2,19 Mb	GRIN2B 50,35 Mb		RPH3A 6,54 Mb			DOC2B 6,95 Mb
	USP43 2,17 Mb	LFNG 3,24 Mb	EP300 51,67 Mb		CABP1 9,47 Mb							Gga 18
	METRNL 3,06 Mb	TTYH3 3,25 Mb	TNRC6B 52,01 Mb									Gga 14
	TNRC6C 4,01 Mb	SDK1 3,54 Mb	CACNA1I 52,30 Mb									Hsa 19 - No orthologs could be found in the chicken genome.
	RHBDF2 4,36 Mb	RADIL 4,03 Mb	FAM20 52,73 Mb									Gga 1
	RFNG 4,97 Mb	FSCN1 4,20 Mb	KCNJ4 52,86 Mb
	RAB11FP4 6,39 Mb	UTS2R 4,27 Mb	SOX10 53,00 Mb									Gga 15
	ADAP2 6,65 Mb	KCNJ12 4,46 Mb	ADAP 53,10 Mb									Gga 3
	RHOT1 6,66 Mb	TOM1L2 4,94 Mb	GGA1 53,16 Mb									Hsa 11 - No orthologs could be found in the chicken genome.
	TEX2 6,80 Mb	CACNA1H 5,27 Mb	CYTH4 53,35 Mb									Gga 9
	FAM20A 7,89 Mb	C1QTNF8 5,61 Mb	SSTR3 53,39 Mb									Hsa 16 - No orthologs could be found in the chicken genome.
	KCNJ2 8,21 Mb	SSTR5 5,64 Mb	MFNG 53,22 Mb									Gga Un
	SOX9 8,81 Mb	SOX8 5,77 Mb	C1QTNF6 53,41 Mb
	SSTR2 9,00 Mb	TEX2 6,16 Mb	KCTD17 53,47 Mb									Divergent topologies between NJ and PhyML analyses for this branch.
	SDK2 9,04 Mb	TNRC6A 6,87 Mb	TOM1 54,15 Mb									Unclear topology for this branch in both phylogenetic analyses.
	PDE6G 9,17 Mb	GGA2 6,97 Mb
	FSCN2 9,20 Mb	USP31 7,03 Mb
	C1QTNF1 9,72 Mb	KCTD5 7,42 Mb
	CYTH1 9,74 Mb	NDE 7,61 Mb
	GCGR 9,85 Mb	CYTH3 9,08 Mb
	WFIKNN2 10,05 Mb	GRIN2A 9,47 Mb
	CACNA1G 10,15 Mb	RHBDF1 12,58 Mb
	KCTD2 10,59 Mb	CREBBP 13,20 Mb
	GGA3 10,66 Mb	RAB11FP3 13,81 Mb
		RHOT2 13,88 Mb
		METRN 13,93 Mb
		WFIKNN1 14,32 Mb
	Zebrafinch chromosome 18	Zebrafinch chromosome 14						Zebrafinch chromosome 19	Zebrafinch chromosome 5
	TTYH2 1,00 Mb	RAB11FIP4 10,92 Mb						DOC2B 8,55 Mb	CABP2 6,42 Mb
	RAB11FIP4 1,81 Mb	USP31 8,72 Mb
	USP43 4,30 Mb	TTYH3 12,43 Mb
	METRNL 6,32 Mb
	METRN 9,55 Mb
	GRIN2C 9,03 Mb

## Sheet: Human
	Human chromosome 17	Human chromosome 16	Human chromosome 7	Human chromosome 19	Human chromosome 22		Human chromosome 12	Human chromosome 6	Human chromosome 11
	DOC2B 0,60 Mb	RHBDF1 0,11 Mb	FAM20C 0,19 Mb	GIPR 46,17 Mb	TOM1 35,70 Mb		GRIN2B 13,71 Mb	GLP1R 39,02 Mb	CABP4 67,22 Mb
	ATP2A3 3,82 Mb	RAB11FIP3 0,48 Mb	LFNG 2,55 Mb	CABP5 48,54 Mb	KCTD17 37,45 Mb		PDE6H 15,13 Mb		CABP2 67,29 Mb
	NDEL1 8,34 Mb	WFIKNN1 0,68 Mb	TTYH3 2,67 Mb	GRIN2D 48,90 Mb	C1QTNF6 37,58 Mb		ATP2A2 110,72 Mb
	USP43 9,55 Mb	RHOT2 0,72 Mb	SDK1 3,34 Mb	KCNJ14 48,96 Mb	SSTR3 37,60 Mb		RPH3A 113,23 Mb					Gga 18
	GLP2R 9,73 Mb	METRN 0,77 Mb	RADIL 4,84 Mb	CYTH2 48,97 Mb	CYHT4 37,68 Mb		CABP1 121,08 Mb					Gga 14
	WFIKNN2 14,81 Mb	SOX8 1,03 Mb	FSCN1 5,63 Mb	RASIP1 49,22 Mb	MNFG 37,78 Mb							Hsa 19 - No orthologs could be found in the chicken genome.
	TOM1L2 17,75 Mb	SSTR5 1,12 Mb	CYTH3 6,20 Mb	TTYH1 54,93 Mb	GGA1 38,00 Mb							Gga 1
	KCNJ12 21,28 Mb	C1QTNF8 1,14 Mb	ADAP1 9,38 Mb		SOX10 38,37 Mb
	ADAP2 29,25 Mb	CACNA1H 1,20 Mb			KCNJ4 38,82 Mb							Gga 15
	RAB11FIP4 29,72 Mb	KCTD5 2,73 Mb			CACNA1I 39,97 Mb							Gga 3
	RHOT1 30,47 Mb	CREBBP 3,78 Mb			TNRC6B 40,44 Mb							Hsa 11 - No orthologs could be found in the chicken genome.
	CACNA1G 48,64 Mb	GRIN2A 9,85 Mb			EP300 41,49 Mb							Gga 9
	TEX2 62,22 Mb	NDE1 15,74 Mb										Hsa 16 - No orthologs could be found in the chicken genome.
	FAM20A 66,53 Mb	USP31 23,07 Mb										Gga Un
	KCNJ2 68,17 Mb	GGA2 23,47 Mb
	SOX9 70,12 Mb	TNRC6A 24,74 Mb										Divergent topologies between NJ and PhyML analyses for this branch.
	SSTR2 71,16 Mb	ATP2A1 28,89 Mb										Unclear topology for this branch in both phylogenetic analyses.
	SDK2 71,33 Mb	DOC2A 30,02 Mb
	TTYH2 72,21 Mb
	GRIN2C 72,84 Mb
	KCTD2 73,04 Mb
	GGA3 73,23 Mb
	RHBDF2 74,47 Mb
	TNRC6C 76,00 Mb
	CYTH1 76,67 Mb
	C1QTNF1 77,02 Mb
	FSCN2 79,50 Mb
	PDE6G 79,62 Mb
	GCGR 79,76 Mb
	RFNG 80,01 Mb
	METRNL 81,04 Mb

## Sheet: Medaka
	Medaka chromosome 8	Medaka chromosome 1	Medaka chromosome 19	Medaka chromosome 16	Medaka scaffolds		Medaka chromosome 12	Medaka chromosome 9	Medaka chromosome 14	Medaka chromosome 10	Medaka chromosome 18
	DOC2A 0,16 Mb	RHBDF2 2,26 Mb	EP300 0,43 Mb	KCNJ14 16,18 Mb	RHBDF1 1320		RPH3A 0,50 Mb	RPH3A 18,04 Mb	ATP2A3 21,76 Mb	CABP2 10,38 Mb	CABP4 6,32 Mb
	NDE1 0,74 Mb	TEX2 4,43 Mb	KCTD17 0,71 Mb	CYTH2 16,24 Mb	SOX9 2680		CABP1 13,57 Mb	CABP1 21,16 Mb	DOC2B 31,60 Mb
	GRIN2C 0,91 Mb	USP43 11,10 Mb	TNRC6B 0,79 Mb	TTYH1 16,41 Mb	SSTR2b 5841		ATP2A2 15,83 Mb	ATP2A2 25,54 Mb
	RADIL 2,68 Mb	GGA3 11,27 Mb	TEX2 1,68 Mb	GRIN2D 16,59 Mb										Gga 18
	CYTH4 2,73 Mb	TNRC6 11,60 Mb	TOM1L2 1,73 Mb											Gga 14
	SSTR3a 2,80 Mb	RHOT1 11,74 Mb	FAM20C 1,76 Mb											Hsa 19 - No orthologs could be found in the chicken genome.
	LFNG 7,03 Mb	ADAP2 11,76 Mb	CYTH3 2,18 Mb											Gga 1
	TTYH3 7,05 Mb	RABP11FIP4 11,78 Mb	FSCN2 2,34 Mb
	USP31 8,11 Mb	KCNJ4 14,43 Mb	FAM20A 2,61 Mb											Gga 15
	RHBDF1 8,33 Mb	GRIN2B 14,65 Mb	ATPA21 6,47 Mb											Gga 3
	GCGR 9,64 Mb	PDE6H 14,88 Mb	DOC2A 6,55 Mb											Hsa 11 - No orthologs could be found in the chicken genome.
	METRNL 9,80 Mb	PDE6H 14,87 Mb	CABP5 6,65 Mb											Gga 9
	NDEL1 9,82 Mb	CABP4 17,67 Mb	USP31 7,41 Mb											Hsa 16 - No orthologs could be found in the chicken genome.
	SDK2 9,93 Mb	CACNA1H 25,00 Mb	METRN 7,94 Mb											Gga Un
	TTYH2 10,05 Mb	SDK1 25,62 Mb	RABP11FIP3 7,99 Mb
	PDE6G 10,17 Mb	RADIL 25,91 Mb	GLPR 8,12 Mb											Divergent topologies between NJ and PhyML analyses for this branch.
	FSCN2 10,37 Mb	GRIN2A 26,08 Mb	RHOT2 8,14 Mb											Unclear topology for this branch in both phylogenetic analyses.
	CYTH1 10,45 Mb	FSCN1 26,67 Mb	KCTD5 8,26 Mb
	SOX9 10,78 Mb	TTYH3 26,79 Mb	KCNJ12 8,53 Mb
	SSTR2a 10,93 Mb	MNFG 26,82 Mb	CYTH1 12,23 Mb
	SOX8 11,01 Mb	GGA2 27,46 Mb	GRIN2C 13,52 Mb
	ADAP1 11,10 Mb	FAM20 28,37 Mb	TTYH2 13,73 Mb
	CREBBP 11,37 Mb	C1QTNF 28,76 Mb	SDK2 14,41 Mb
	CYTH3 12,03 Mb	SSTR3b 29,10 Mb	RASIP1 16,87 Mb
	TEX2 12,38 Mb	CYTH4 29,23 Mb	NDEL1 17,80 Mb
	METRN 12,48 Mb	WFIKNN1 32,47 Mb	GLP2R 19,69 Mb
	TOM1L2 12,66 Mb	NDE1 33,40 Mb	PDE6G 20,47 Mb
	FAM20C 12,75 Mb	CABP2 35,57 Mb	KCNJ2 20,63 Mb
	GGA3 13,37 Mb	TOM1 38,40 Mb	RFNG 21,37 Mb
	TNRC6C 13,53 Mb	CREBBP 39,22 Mb
	RHOT1 13,59 Mb
	ADAP2 13,60 Mb
	SSTR5a 13,75 Mb
	WFIKNN2 13,90 Mb			PDE6 chr3 1,11 Mb
	CACNA1I 13,97 Mb
	CABP5 14,84 Mb
	KCNJ12 15,01 Mb
	ATP2A1 15,68 Mb
	CACNA1H 16,59 Mb
	GRIN2A 16,79 Mb
	TNRC6A 17,53 Mb
	FAM20 18,41 Mb
	FSCN1 19,03 Mb
	EP300 19,26 Mb
	TNRC6B 19,66 Mb
	GGA1 19,71 Mb
	SOX10 19,73 Mb
	KCNJ4 19,76 Mb
	GRIN2B 20,06 Mb
	PDE6H 20,31 Mb
	USP43 20,66 Mb
	TOM1 20,89 Mb
	RABP11FIP4 24,84 Mb

## Sheet: Stickleback
	Stickleback chromosome XI	Stickleback chromosome V	Stickleback chromosome IX	Stickleback chromosome XX	Stickleback scaffolds		Stickleback chromosome XIII	Stickleback chromosome XIV	Stickleback chromosome VII	Stickleback chromosome IV
	RAB11FIP4 1,27 Mb	GRIN2B 0,66 Mb	PDE6H 2 0,58 Mb	RASIP1 12,02 Mb	SSTR6 47		RPH3A 12,86 Mb	RPH3A 0,35 Mb	CABP4 8,14 Mb	CABP2 9,41 Mb
	TOM1 3,50 Mb	CYTH1 2,22 Mb	PDE6H 2 0,59 Mb	GRIN2D 12,21 Mb	RFNG 48		CABP1 14,70 Mb	CABP1 6,73 Mb	ATP2A3 14,41 Mb
	USP43 3,60 Mb	TTYH2 2,70 Mb	KCNJ4 0,83 Mb	TTYH1 12,35 Mb	KCNJ2 116		ATP2A2 16,39 Mb	ATP2A2 8,16 Mb	DOC2B 26,79 Mb
	PDE6H 2 3,85 Mb	SDK2 3,04 Mb	SOX10 0,84 Mb	CYTH2 12,50 Mb	CACNA1H 151								Gga 18
	GRIN2B 3,96 Mb	NDEL1 4,75 Mb	GRIN2C 2,60 Mb	UTS2Ra 12,57 Mb	MFNG 238								Gga 14
	KCNJ4 4,20 Mb	KCTD2 4,81 Mb	TTYH3 4,42 Mb		GLP2R 297								Hsa 19 - No orthologs could be found in the chicken genome.
	SOX10 4,22 Mb	RHBDF1 5,52 Mb	FSCN1 4,45 Mb		UTS2Rb 740								Gga 1
	GGA1 4,23 Mb	TNRC6B 5,64 Mb	GRIN2A 4,71 Mb		C1QTNF 757
	TNRC6B 4,27 Mb	KCTD17 5,71 Mb	RADIL 4,82 Mb		PDE6 112								Gga 15
	EP300 4,72 Mb	EP300 5,80 Mb	SDK1 4,89 Mb										Gga 3
	FSCN1 4,89 Mb	UTS2Rd 6,43 Mb	CACNA1H 5,28 Mb										Hsa 11 - No orthologs could be found in the chicken genome.
	C1QTNF 4,99 Mb	CACNA1G 6,46 Mb	CABP4 9,75 Mb										Gga 9
	FAM20 5,21 Mb	SSTR2b 6,81 Mb	DOC2 9,78 Mb										Hsa 16 - No orthologs could be found in the chicken genome.
	GCGR 8,29 Mb	ADAP1 7,02 Mb	TEX2 10,58 Mb										Gga Un
	METRNL 8,42 Mb	SOX8 7,02 Mb	CABP2 12,18 Mb
	NDEL1 8,44 Mb	SOX9 7,24 Mb	ATP2A 12,75 Mb										Divergent topologies between NJ and PhyML analyses for this branch.
	KCNJ2 8,87 Mb	RADIL 7,85 Mb	CREBBP 14,31 Mb										Unclear topology for this branch in both phylogenetic analyses.
	SDK2 8,54 Mb	WFIKNN2 7,79 Mb	GCGR 14,71 Mb
	TTYH2 8,65 Mb	ATP2A1 9,49 Mb	METRNL 14,83 Mb
	FSCN2 9,02 Mb	DOC2A 9,55 Mb	SSTR5b 14,95 Mb
	CYTH1 9,08 Mb	CABP5 9,62 Mb	TOM1 15,35 Mb
	SOX9 9,38 Mb	USP31 10,08 Mb	GGA1 15,55 Mb
	SSTR2a 9,50 Mb	METRN 10,45 Mb	NDE1 15,60 Mb
	ADAP1 9,63 Mb	RAB11FIP3 10,49 Mb	WFIKNN1 16,09 Mb
	SOX8 9,56 Mb	KCNJ12 10,62 Mb	RHBDF2 16,20 Mb
	CREBBP 10,02 Mb	KCTD5 10,85 Mb	USP43 16,96 Mb
	CYTH3 10,46 Mb	RHOT2 10,93 Mb	GGA3 17,07 Mb
	TEX2 10,69 Mb	GIPR 10,95 Mb	TNRC6C 17,27 Mb
	METRN 10,80 Mb	TEX2 11,10 Mb	ADAP2 17,37 Mb
	TOM1L2 10,95 Mb	TOM1L2 11,13 Mb	RHOT1 17,36 Mb
	FAM20C 11,03 Mb	CYTH3 11,35 Mb	RAB11FIP4 17,45 Mb
	GGA3 11,36 Mb	FSCN2 11,40 Mb	GGA2 18,03 Mb
	TNRC6C 11,50 Mb	FAM20A 11,54 Mb
	RHOT1 11,58 Mb
	ADAP2 11,59 Mb
	WFIKNN2 11,92 Mb
	SSTR5a 11,72 Mb
	CACNA1I 11,96 Mb
	CABP5 12,48 Mb
	KCNJ12 12,61 Mb
	ATP2A1 12,75 Mb
	RHBDF1 13,69 Mb
	USP31 13,86 Mb
	TTYH3 14,43 Mb
	LFNG 14,45 Mb
	TNRC6A 14,80 Mb
	RADIL 15,53 Mb
	CYTH4 15,57 Mb
	SSTR3a 15,59 Mb
	NDE1 16,43 Mb
	GRIN2C 16,52 Mb
	DOC2A 16,63 Mb

## Sheet: Zebrafish
	Zebrafish chromosome 3	Zebrafish chromosome 6	Zebrafish chromosome 1	Zebrafish chromosome 24	Zebrafish chromosome 22	Zebrafish chromosome 12	Zebrafish chromosome 16	Zebrafish chromosome 15	Zebrafish scaffolds		Zebrafish chromosome 8	Zebrafish chromosome 21	Zebrafish chromosome 10	Zebrafish chromosome 7	Zebrafish chromosome 5	Zebrafish chromosome 14
	KCNJ4 0,53 Mb	TOM1 0,12 Mb	RADIL 6,57 Mb	SSTR5a 16,78 Mb	MFNG 15,40 Mb	GLP2R 0,33 Mb	CYTH2 6,87 Mb	GIPR 28,30 Mb	SSTR3b Zv9_NA631		ATP2A2 12,20 Mb	ATP2A2 15,56 Mb	RPH3A 3,49 Mb	RPH3A 74,73 Mb	ATP2A3 32,85 Mb	CABP2 49,21 Mb
	GRIN2B 2.07 Mb	C1QTNF 0,16 Mb	CACNA1H 7,38 Mb	RAB11FIP3 36,01 Mb	FAM20 25,43 Mb	RADIL 0,86 Mb	TTYH1 10,96 Mb				CABP4 14,32 Mb		CABP1 42,77 Mb		DOC2B 64,33 Mb
	PDE6Hb 2,11 Mb	PDE6Ha 0,27 Mb	FSCN1 7,74 Mb	KCNJ12 38,57 Mb	CREBBP 27,33 Mb	WFIKNN2 1,00 Mb	RASIP1 14,27				DOC2 14,37 Mb
	SOX10 2,55 Mb	CACNA1I 0,51 Mb	GRIN2A 7,84 Mb	RHOT2 39,05 Mb		ADAP1 1,27Mb	KCNJ14 15,33 Mb				CABP1 41,84 Mb								Gga 18
	TNRC6B 3,70 Mb	ADAP 0,54 Mb	SDK1 10,31 Mb	METRN 39,44 Mb		SOX8 1,28 Mb													Gga 14
	GGA3 6,89 Mb	CYTH4 0,59 Mb	TTYH3 10,96 Mb			SSTR2b 1,73 Mb													Hsa 19 - No orthologs could be found in the chicken genome.
	CREBBP 9,98 Mb	USP43 18,26 Mb	CABP2 44,71 Mb			SOX9 2,15 Mb													Gga 1
	KCNJ2 12,40 Mb	GGA3 18,67 Mb	ATP2A 45,11 Mb			FAM20A 3,50 Mb
	KCNJ12 12,50 Mb	RAB11FIP4 19,08 Mb	GRIN2B 45,84 Mb			RFNG 3,65 Mb													Gga 15
	CABP5 14,90 Mb	TNRC6C 19,17 Mb	SSTR5b 53,55 Mb			CABP5 4,53 Mb													Gga 3
	DOC2A 15,16 Mb	RHOT1 19,32 Mb	GCGR 56,89 Mb			ATP2A1 14,35 Mb													Hsa 11 - No orthologs could be found in the chicken genome.
	WFIKKN2 17,83 Mb	GGA1 23,80 Mb	METRNL 57,64 Mb			KCTD17 18,02 Mb													Gga 9
	GRIN2C 18,83 Mb		WFIKNN1 59,99 Mb			CYTH3 18,57 Mb													Hsa 16 - No orthologs could be found in the chicken genome.
	PDE6Ga 19,37 Mb					FAM20C 19,26 Mb													Gga Un
	ADAP2 23,43 Mb					TOM1L2 19,40 Mb
	EP300 25,10 Mb					TEX2 19,49 Mb													Divergent topologies between NJ and PhyML analyses for this branch.
	C1QTNF 25,32 Mb					EP300 19,95 Mb													Unclear topology for this branch in both phylogenetic analyses.
	USP43 25,65 Mb					TNRC6B 20,38 Mb
	RHOT1 26,70 Mb					KCTD2 21,35 Mb
	SSTR3a 26,75 Mb					RHBDF1 21,58 Mb
	ATP2A1 26,88 Mb					NDEL1 28,04 Mb
	TOM1 27,10 Mb					CACNA1G 29,28 Mb
	GRIN2A 27,22 Mb					GRIN2C 33,60 Mb
	PDE6I 27,86Mb					C1QTNF1 34,79 Mb
	CACNA1I 29,33 Mb					CYTH1 35,62 Mb
	CYTH4 29,64 Mb					KCNJ2 35,89 Mb
	TNRC6C 34,34 Mb					SDK2 36,00 Mb
	TNRC6A 35,60 Mb					FSCN2 36,86 Mb
	RAB11FIP4 36,08 Mb					PDE6Gb 37,67 Mb
	NDE1 36,51 Mb					TTYH2 40,11 Mb
	CACNA1H 39,85 Mb
	FSCN1 40,57 Mb
	SDK1 40,97 Mb
	LFNG 41,91 Mb
	TTYH3 41,95 Mb
	KCTD5 42,31 Mb
	RAB11FIP4 44,27 Mb
	USP31 45,23 Mb
	SDK2 47,78 Mb
	METRNL 49,63 Mb
	NDEL1 49,74 Mb
	GCGR 51,04 Mb
	TTYH2 52,18 Mb
	RHBDF1 55,75 Mb
	CYTH3 55,84 Mb
	TEX2 56,35 Mb
	FSCN2 58,05 Mb
	CYTH1 58,28 Mb
	RADIL 59,60 Mb
	SOX8 60,84 Mb
	FAM20C 62,56 Mb
	TOM1L2 62,76 Mb
	SSTR2a 63,08 Mb
	SOX9 63,18 Mb
